# Supplementary material for: Synthesis of Novel Shape Memory Thermoplastic Polyurethanes (SMTPUs) from Bio-Based Materials for Application in 3D/4D Printing Filaments
Source: Materials (Basel). 2023 Jan 26;16(3):1072. doi: 10.3390/ma16031072 (PMC9921888; doi:10.3390/ma16031072)
Supplement: Supplementary file 1 [file materials-16-01072-s001.zip]

Archive with 1 entries (1 files):
- materials-2145758-supplementary.pdf
